# Supplementary material for: S100A2 Is a Prognostic Biomarker Involved in Immune Infiltration and Predict Immunotherapy Response in Pancreatic Cancer
Source: Front Immunol. 2021 Nov 23;12:758004. doi: 10.3389/fimmu.2021.758004 (PMC8650155; doi:10.3389/fimmu.2021.758004)
Supplement: Supplementary Figure 7 — A pan-cancer analysis of S100A2 on 33 types of tumors. Red represented a significant increase in tumor, green represented a significant decrease in tumor, and black meant no significant change. [file DataSheet_2.zip]

Archive with 3 entries (3 files):
- Figure S8.tif
- Figure S9.tif
- Figure S7.tif
