# Supplementary material for: S100A2 Is a Prognostic Biomarker Involved in Immune Infiltration and Predict Immunotherapy Response in Pancreatic Cancer
Source: Front Immunol. 2021 Nov 23;12:758004. doi: 10.3389/fimmu.2021.758004 (PMC8650155; doi:10.3389/fimmu.2021.758004)
Supplement: Supplementary Table 1 — Detailed clinical and pathologic information of TCGA entire set. [file DataSheet_3.zip]

Archive with 5 entries (5 files):
- Table S2.txt
- Table S3.txt
- Table S4.txt
- Table S5.txt
- Table S1.txt
