# Supplementary material for: S100A2 Is a Prognostic Biomarker Involved in Immune Infiltration and Predict Immunotherapy Response in Pancreatic Cancer
Source: Front Immunol. 2021 Nov 23;12:758004. doi: 10.3389/fimmu.2021.758004 (PMC8650155; doi:10.3389/fimmu.2021.758004)
Supplement: Supplementary Table 1 — Detailed clinical and pathologic information of TCGA entire set. [file DataSheet_3.zip › Table S3.txt]

	title	Grading	Stage	survival months	survival status	tissue
GSM1527105	E005-Tc8	G2	IIA	51.1	1	Pancreatic tumor
GSM1527109	E021-Tc8	G3	IIA	2.7	1	Pancreatic tumor
GSM1527137	E094-Tc7	G2	IIA	40	0	Pancreatic tumor
GSM1527139	E109Tp1	G2	IIB	1.2	1	Pancreatic tumor
GSM1527141	E119-Tc7	G2	IIA	13.2	1	Pancreatic tumor
GSM1527145	E123-Tc7	G2	IIB	10.8	1	Pancreatic tumor
GSM1527147	E130-Tp1	G2	IIB	29	1	Pancreatic tumor
GSM1527149	E133-Tp4	G2	IIB	27.7	1	Pancreatic tumor
GSM1527151	E136-Tp1	G2	IIA	27.6	0	Pancreatic tumor
GSM1527155	E139-Tp1	G3	IIB	6.8	1	Pancreatic tumor
GSM1527157	E152-Tc5	G2	IIB	28.2	0	Pancreatic tumor
GSM1527159	E162-Tp1	G3	IIB	9.8	1	Pancreatic tumor
GSM1527161	E165-Tp1	G3	IIB	23.6	0	Pancreatic tumor
GSM1527163	E178-Tp1	G3	IIB	7.7	1	Pancreatic tumor
GSM1527165	E179-Tp1	G2	IIB	21.8	0	Pancreatic tumor
GSM1527167	E181-Tp1	G4	IIA	21.2	0	Pancreatic tumor
GSM1527169	E182-Tp2	G3	IIB	21.1	0	Pancreatic tumor
GSM1527171	E186-Tp2	G2	IIB	8.9	1	Pancreatic tumor
GSM1527175	E208-Tp1	G3	IIB	6.4	1	Pancreatic tumor
GSM1527177	E209-Tp2	G3	IIB	16.4	0	Pancreatic tumor
GSM1527179	E218-Tp1	G2	IIB	4.6	1	Pancreatic tumor
GSM1527181	E245-Tp1	G2	IIB	10.6	0	Pancreatic tumor
GSM1527183	E246-Tp1	G3	IB	4.2	1	Pancreatic tumor
GSM1527185	E249-Tp1	G2	IIB	10.3	1	Pancreatic tumor
GSM1527189	E220-Tp1	G3	IIB	14.9	1	Pancreatic tumor
GSM1527191	E229-Tp1	G3	IIB	4.5	1	Pancreatic tumor
GSM1527193	E234-Tp1	G3	IIB	12.9	1	Pancreatic tumor
GSM1527196	9233T	G2	IB	9.5	1	Pancreatic tumor
GSM1527198	9728T	G3	IIB	6.3	1	Pancreatic tumor
GSM1527199	14694T	G2	IIB	0.9	1	Pancreatic tumor
GSM1527200	17529T	G2	IIB	5.9	1	Pancreatic tumor
GSM1527202	17531T	G3	IIB	9.8	1	Pancreatic tumor
GSM1527204	17798T	G3	IIB	5.3	1	Pancreatic tumor
GSM1527205	18590T	G2	IIB	21.5	1	Pancreatic tumor
GSM1527207	19927T	G3	IB	14.2	1	Pancreatic tumor
GSM1527209	22506T	G3	IIA	32	1	Pancreatic tumor
GSM1527212	26576T	G3	IIA	45.9	1	Pancreatic tumor
GSM1527213	27775T	G2	IIB	21.9	1	Pancreatic tumor
GSM1527215	27881T	G2	IIB	42	0	Pancreatic tumor
GSM1527216	29102T	G2	IIB	38.3	0	Pancreatic tumor
GSM1527218	29164T	G3	IIA	13.7	1	Pancreatic tumor
GSM1527219	29261T	G2	IIB	10.9	1	Pancreatic tumor
GSM1527220	29818T	G3	IIB	21.3	1	Pancreatic tumor
GSM1527223	29827T	G2	IIB	9.3	1	Pancreatic tumor
GSM1527225	31263T	G3	IIB	19.9	1	Pancreatic tumor
GSM1527227	31393T	G2	IIB	70.8	0	Pancreatic tumor
GSM1527228	32018T	Gx	>IIB	68	0	Pancreatic tumor
GSM1527230	32175T	G1	IIA	67.7	0	Pancreatic tumor
GSM1527232	34245T	G1	IB	49.7	1	Pancreatic tumor
