# Supplementary material for: S100A2 Is a Prognostic Biomarker Involved in Immune Infiltration and Predict Immunotherapy Response in Pancreatic Cancer
Source: Front Immunol. 2021 Nov 23;12:758004. doi: 10.3389/fimmu.2021.758004 (PMC8650155; doi:10.3389/fimmu.2021.758004)
Supplement: Supplementary Table 1 — Detailed clinical and pathologic information of TCGA entire set. [file DataSheet_3.zip › Table S5.txt]

Coeffcient	HR	lower .95	upper .95	P-value
AREG	0.274809267739579	1.31627959394147	1.13493575016975	1.52659916578324	0.000279523175119764
BST2	0.29717236984357	1.34604729741489	1.09156662282269	1.65985592541541	0.0054459080282894
CRABP2	0.175637943392535	1.19200640671847	1.04474279800415	1.36002782347224	0.00904005918937769
CXCL10	0.17469680918645	1.19088509644973	1.05136740241155	1.34891695300149	0.00599829770818438
CXCL5	0.111181214251385	1.11759741308396	1.0343007790281	1.20760227881257	0.00490253272044132
DKK1	0.198267693117807	1.21928874534441	1.09219782361012	1.36116829056624	0.000415126026038187
GBP2	0.505030989748565	1.65703687082117	1.19989081377198	2.28835087305086	0.0021663681934379
IL18	0.391422097630072	1.47908269897217	1.12827593230296	1.93896330477728	0.00460115601919675
IL1R2	0.180517188397409	1.19783671019695	1.04913486582934	1.36761519517439	0.00760300182222768
IL1RAP	0.304604775041948	1.35608893688665	1.08731024369147	1.69130863561347	0.00687844889184913
LCN2	0.128094491859179	1.13666040277748	1.03243180893085	1.25141133783954	0.00904395328118484
MET	0.414563460730455	1.51370980266828	1.22525255157906	1.87007761276734	0.000121408439002821
MMP12	0.17637046886975	1.19287990166999	1.05618127676564	1.34727105195973	0.00450884833825902
OAS1	0.325006526032442	1.38403967823912	1.13079166047802	1.69400420775165	0.0016210691719695
OSMR	0.381662185721707	1.46471719916435	1.10276089578115	1.94547746636243	0.00840395982881148
PDGFC	0.288697321762605	1.33468768646781	1.08669097423205	1.63928040505507	0.00591137483723194
PI3	0.147260086857259	1.15865527485362	1.05204312459792	1.27607130787457	0.00278865957681221
PLAU	0.341694966011568	1.40733094826218	1.17500781448982	1.68558912844038	0.000205672292036562
PLAUR	0.362027090433013	1.43623784973859	1.13645069259786	1.8151066073147	0.00243913945630989
PRLR	-0.257349935458995	0.773097632150405	0.651323010404798	0.917639848874837	0.00325247936666313
S100A11	0.340069671582024	1.40504547889487	1.10611758407601	1.78475853397811	0.00533108609363264
S100A14	0.215080481241064	1.23996168660582	1.0871805910405	1.41421305431775	0.00134650055928524
S100A16	0.502044168205477	1.65209498134261	1.2528403998674	2.17858382254143	0.000375049835241913
S100A2	0.175908919009436	1.19232945515703	1.09252825216294	1.30124738359905	8.00850674202727e-05
S100P	0.152835912228473	1.16513377905105	1.05122587336348	1.2913844279177	0.00359464328737162
SPP1	0.222601374659915	1.24932246287114	1.07050150903061	1.45801440079033	0.00473750379998285
TMSB10	0.522987581273974	1.68706035807674	1.18436571389671	2.40311976140357	0.00376289894327478
