# Supplementary material for: S100A2 Is a Prognostic Biomarker Involved in Immune Infiltration and Predict Immunotherapy Response in Pancreatic Cancer
Source: Front Immunol. 2021 Nov 23;12:758004. doi: 10.3389/fimmu.2021.758004 (PMC8650155; doi:10.3389/fimmu.2021.758004)
Supplement: Supplementary Table 1 — Detailed clinical and pathologic information of TCGA entire set. [file DataSheet_3.zip › Table S1.txt]

status	life_span	riskScore	gender	age	AJCC_stage	Grade	T	N	M
TCGA-2J-AAB1	1	2.2	2.50285410180477	1	65	2	3	3	N1	M0
TCGA-2J-AAB6	1	9.76666666666667	3.19403414146689	1	75	2	2	3	N0	M0
TCGA-2J-AAB8	0	2.66666666666667	2.29583003621327	1	71	2	3	3	N1	M0
TCGA-2J-AAB9	1	20.9	2.39349440308878	2	70	2	1	3	N1	M0
TCGA-2J-AABA	1	20.2333333333333	2.00272844835053	1	55	2	2	3	N1	M0
TCGA-2J-AABE	0	22.5333333333333	2.19598967022936	1	73	2	2	3	N0	M0
TCGA-2J-AABF	1	23.0333333333333	2.54126176458425	1	73	2	3	3	N1	M0
TCGA-2J-AABH	0	42.9	2.28832912691765	1	61	2	3	3	N0	M0
TCGA-2J-AABI	0	32.3	2.55653534653527	2	55	2	3	3	N0	M0
TCGA-2J-AABK	0	16.1333333333333	2.29184006849069	1	71	2	2	3	N1	M0
TCGA-2J-AABO	0	14.6666666666667	2.31006001818631	1	43	2	2	3	N1	M0
TCGA-2J-AABP	0	15.4333333333333	2.11751091243028	2	58	2	4	3	N1	M0
TCGA-2J-AABT	0	10.6333333333333	1.9624406444007	2	72	2	2	3	N1	M0
TCGA-2J-AABU	1	9.23333333333333	2.72022693589059	1	56	2	3	3	N1	M0
TCGA-2J-AABV	1	21.7333333333333	1.12071612767598	1	74	2	4	3	N1	M0
TCGA-2L-AAQA	1	4.76666666666667	2.40365777249911	1	76	2	2	3	N1	MX
TCGA-2L-AAQE	1	22.8	2.46648124984724	1	56	2	2	3	N1	M0
TCGA-2L-AAQJ	1	13.1333333333333	2.41102194963639	2	49	3	2	4	N0	MX
TCGA-2L-AAQL	1	9.73333333333333	2.30137985998733	1	82	2	3	3	N1	MX
TCGA-2L-AAQM	0	46.1	0.762178126798868	1	52	2	1	3	N1	MX
TCGA-3A-A9I9	1	21.1333333333333	2.06075096307341	1	67	2	2	3	N0	MX
TCGA-3A-A9IB	1	7.46666666666667	2.74161850599382	2	69	2	3	3	N1	MX
TCGA-3A-A9IC	1	24.6	2.25478625283684	2	61	2	2	3	N1	MX
TCGA-3A-A9IJ	0	61.8	0.505512216280684	1	65	1	1	2	N0	MX
TCGA-3A-A9IN	0	69.4666666666667	0.76841953664547	2	62	1	2	2	NX	MX
TCGA-3A-A9IR	0	51.4	-0.0194989276400128	2	64	1	1	2	N0	MX
TCGA-3A-A9IS	0	33.2666666666667	-0.0968228042966756	1	67	1	1	2	N0	MX
TCGA-3A-A9IX	0	34.5666666666667	2.14248617242042	1	40	1	2	1	N0	MX
TCGA-3A-A9IZ	1	10.2666666666667	2.55989321658461	1	47	2	2	3	N1	MX
TCGA-3A-A9J0	0	24.7666666666667	2.25766862657152	1	75	2	2	3	N1	MX
TCGA-3E-AAAZ	1	72.7	2.09864466502662	1	71	2	2	3	N0	MX
TCGA-F2-7276	1	7.2	2.3024125429001	1	64	2	1	3	N1	M0
TCGA-F2-A44G	1	7.76666666666667	2.59395265260979	2	79	2	2	3	N1	M0
TCGA-F2-A7TX	1	3.16666666666667	2.93614172755939	1	77	2	3	3	N1	M0
TCGA-F2-A8YN	0	17.2333333333333	2.37267177726428	1	76	2	2	3	N0	M0
TCGA-FB-A4P6	0	25.5666666666667	2.18269688562768	1	54	2	1	3	N1	MX
TCGA-FB-A545	1	24.4	2.59472294322873	2	72	2	2	3	N1	M0
TCGA-FB-A5VM	1	16.6	2.62843900084875	1	74	1	3	2	N0	M0
TCGA-FB-A78T	1	12.5	2.18401215186179	2	71	2	2	3	N1	M0
TCGA-FB-A7DR	1	11.7666666666667	2.5180870413409	1	48	2	2	3	NX	M0
TCGA-FB-AAPQ	1	37.6666666666667	2.2621705225626	1	65	2	2	3	N1	MX
TCGA-FB-AAPS	0	7.6	2.15259608632327	2	62	2	2	2	N1	MX
TCGA-FB-AAPU	1	12.7	1.92473961757998	2	41	2	2	3	N0	MX
TCGA-FB-AAPY	1	35.3	2.12635469466569	1	71	2	2	2	N1	MX
TCGA-FB-AAPZ	0	23.8666666666667	2.7891533856498	1	54	2	3	2	N1	MX
TCGA-FB-AAQ1	1	4.1	2.99187213391792	1	49	2	2	3	N1	MX
TCGA-FB-AAQ2	1	5.1	2.70324765650922	2	81	2	3	3	N1	MX
TCGA-FB-AAQ6	1	8.13333333333333	2.31157175997338	1	85	1	2	1	N0	MX
TCGA-H6-8124	0	13.0666666666667	2.88486844759832	2	56	2	3	3	N1	M0
TCGA-H8-A6C1	0	22.3666666666667	1.99636876725464	1	53	2	2	3	N0	MX
TCGA-HV-A5A3	1	4.26666666666667	2.60108894222511	1	50	2	2	3	NX	MX
TCGA-HV-A5A4	0	7.73333333333333	2.47526618072728	2	72	2	2	3	N0	MX
TCGA-HV-A5A5	0	9.63333333333333	2.26387843776941	2	61	2	2	3	N1	M0
TCGA-HV-A7OL	0	8.4	2.53315345261445	1	70	2	2	3	N0	MX
TCGA-HV-AA8V	0	30.6666666666667	2.16440212837916	1	50	2	3	3	N1	MX
TCGA-HV-AA8X	1	17.7333333333333	2.19209741951565	2	75	2	2	2	N1	MX
TCGA-HZ-7289	1	22.0333333333333	1.9797960186356	1	77	2	1	3	N1	MX
TCGA-HZ-7918	0	32.3	2.24534645156313	1	72	2	3	3	N1	M0
TCGA-HZ-7919	1	19.7666666666667	2.92944499469812	2	52	2	2	3	N1	M0
TCGA-HZ-7920	1	7.86666666666667	2.18392631229361	1	71	1	2	2	N0	MX
TCGA-HZ-7923	0	10.4666666666667	2.18553333627941	1	65	2	2	3	N0	MX
TCGA-HZ-7926	1	17.2666666666667	2.63069229357207	1	57	2	1	3	N1	MX
TCGA-HZ-8002	1	12.2	2.25969815691365	1	61	2	2	3	N1	MX
TCGA-HZ-8003	1	19.8666666666667	1.72604643414135	2	65	2	2	3	N1	MX
TCGA-HZ-8519	0	15.1333333333333	1.93641394218541	1	73	1	3	1	N0	MX
TCGA-HZ-8637	1	17.2333333333333	2.23211241283546	2	76	2	3	3	N1	MX
TCGA-HZ-A4BH	0	6.46666666666667	2.49880848996501	1	75	2	3	3	N1	MX
TCGA-HZ-A77O	1	5.33333333333333	2.45772075435317	2	77	2	2	2	N1	MX
TCGA-HZ-A77P	0	11	2.01946566993241	1	77	2	1	3	N1	MX
TCGA-HZ-A77Q	0	1.1	2.21590470551445	2	55	2	2	3	N1	MX
TCGA-HZ-A9TJ	0	20.1	2.3712835595937	1	70	4	2	3	N0	M1
TCGA-IB-7644	1	13.1333333333333	2.32683668892688	2	65	4	2	3	N1	M1
TCGA-IB-7645	1	50.0333333333333	2.34893389280654	2	44	2	1	3	N1	M0
TCGA-IB-7646	1	4.83333333333333	3.33311585136873	1	60	2	2	3	N1	M0
TCGA-IB-7649	1	15.5666666666667	2.34461776172312	2	73	2	2	3	N1	M0
TCGA-IB-7651	1	20.1	2.46421414355417	2	64	2	2	3	N1	M0
TCGA-IB-7886	1	4.1	2.80986127362676	1	80	2	3	3	N1	M0
TCGA-IB-7888	1	44.4	2.17382676862119	2	66	2	2	3	N0	M0
TCGA-IB-7890	1	19.9333333333333	2.71259283487942	1	73	1	3	2	N0	M0
TCGA-IB-7891	1	30.4333333333333	2.30015282081013	2	49	2	1	3	N1	M0
TCGA-IB-7893	1	3.9	2.95503000013627	1	64	2	3	3	N0	M0
TCGA-IB-7897	1	16.2	2.31126836594423	2	53	2	2	3	N1	M0
TCGA-IB-8126	0	15.4	1.46481392120188	2	79	3	1	4	N1	M0
TCGA-IB-8127	0	17.4	2.72476358148991	1	59	2	2	3	N1	M0
TCGA-IB-A5SO	1	12.1666666666667	2.32341937693461	1	71	2	2	3	N1	M0
TCGA-IB-A5SP	0	16.0666666666667	2.02064037557174	1	77	2	2	3	N0	M0
TCGA-IB-A5SQ	1	7.3	2.53200163522495	2	56	1	2	2	N0	M0
TCGA-IB-A6UG	1	1.36666666666667	2.18523546376997	1	65	2	3	3	N1	M0
TCGA-IB-A7M4	0	16.1	2.74014089451087	1	81	2	3	3	N1	MX
TCGA-IB-AAUO	1	7.96666666666667	2.9901415996903	2	64	2	3	3	N1	M0
TCGA-IB-AAUP	0	14.3666666666667	2.09195953093022	1	68	2	2	3	N1	M0
TCGA-IB-AAUQ	1	6.1	2.6839334106976	1	50	2	2	3	N1	M0
TCGA-IB-AAUS	0	7.5	2.21495059372158	2	84	2	2	3	N1	M0
TCGA-IB-AAUT	0	9.56666666666667	2.15916840697256	1	65	2	1	2	N1	M0
TCGA-IB-AAUU	0	8.16666666666667	2.29149621982253	1	35	2	3	3	N1	M0
TCGA-IB-AAUV	0	13.4666666666667	1.63742703065461	1	49	2	2	3	N1	M0
TCGA-IB-AAUW	1	7.66666666666667	2.31938930201031	2	63	2	3	3	N1	M0
TCGA-L1-A7W4	1	9.26666666666667	2.41710742021663	2	48	2	3	3	N1	M0
TCGA-LB-A7SX	1	13.1	2.02355056229565	2	74	2	2	3	N1	MX
TCGA-LB-A9Q5	1	10.4333333333333	1.95972145001178	2	63	2	3	3	N1	MX
TCGA-M8-A5N4	0	19.4666666666667	2.58792650090652	2	48	2	2	3	N0	M0
TCGA-OE-A75W	1	8.9	2.55398740067541	1	75	2	1	3	N0	M0
TCGA-Q3-AA2A	0	3.16666666666667	2.15319638772531	2	64	1	1	3	N1	MX
TCGA-RB-A7B8	1	15.5333333333333	2.34136017708739	2	81	2	2	3	N1	MX
TCGA-S4-A8RM	0	24.5666666666667	2.08294196854934	1	67	2	3	3	N1	MX
TCGA-S4-A8RO	0	17.5	2.83985268515727	2	75	2	2	3	N1	MX
TCGA-US-A774	1	23.1666666666667	2.4527467811258	2	76	2	3	3	N1	MX
TCGA-US-A77E	1	14.3333333333333	2.42644684110146	1	73	2	3	3	N1	MX
TCGA-US-A77J	1	18.9333333333333	2.17480466302961	2	81	2	2	3	N1	MX
TCGA-XD-AAUG	0	14	1.74837360174821	2	66	4	2	3	N1	M1
TCGA-XD-AAUH	0	13.1666666666667	1.82625915425497	2	57	2	2	3	N1	M0
TCGA-XN-A8T3	0	31.7	2.37900596489802	1	67	1	2	2	N0	M0
TCGA-XN-A8T5	0	24	2.03346979731633	2	53	1	2	2	N0	M0
TCGA-YB-A89D	0	11.6666666666667	2.6037434096771	1	59	2	2	3	N1	MX
TCGA-YY-A8LH	0	67.2	2.13070826396903	2	61	2	3	3	N1	MX
TCGA-Z5-AAPL	0	15.5666666666667	2.10198550283032	2	74	2	1	3	N0	M0
TCGA-2J-AAB4	0	24.3	2.64178960423712	1	48	2	2	2	N1	M0
TCGA-2J-AABR	0	14.6	2.78118698757793	2	60	2	3	3	N0	M0
TCGA-2L-AAQI	1	3.43333333333333	2.58484627930051	1	66	2	3	3	N1	MX
TCGA-3A-A9I7	0	44.1	2.43831051258622	1	45	2	2	3	N1	MX
TCGA-3A-A9IH	0	34.0333333333333	2.53344226569162	2	66	1	2	1	N0	MX
TCGA-3A-A9IL	0	91.3666666666667	0.854693621908504	2	39	1	1	1	N1	MX
TCGA-3A-A9IU	1	15.2666666666667	2.77780666887136	1	65	2	3	3	N1	MX
TCGA-3A-A9IV	0	36.7666666666667	0.936046738499832	2	59	1	1	2	N0	MX
TCGA-3E-AAAY	0	76.1666666666667	2.41254213780074	1	67	2	3	3	N1	MX
TCGA-F2-6879	1	11.1333333333333	2.50038792968854	1	57	2	2	3	N1	M0
TCGA-F2-6880	0	9.83333333333333	0.527736624298421	1	70	2	1	3	N1	M0
TCGA-F2-7273	1	19.7333333333333	2.14902681265096	1	54	2	3	3	N1	M0
TCGA-F2-A44H	0	19.5333333333333	2.10860208979057	1	65	2	2	3	N0	M0
TCGA-FB-A4P5	1	5.96666666666667	2.33392214409272	2	69	2	2	3	N1	MX
TCGA-FB-AAPP	1	16.1666666666667	1.68622187475406	1	71	2	3	3	N1	MX
TCGA-FB-AAQ0	1	15.7666666666667	2.1608869791057	1	68	2	3	3	N0	MX
TCGA-FB-AAQ3	1	1.03333333333333	2.37861691405397	2	65	2	2	3	N1	MX
TCGA-H6-A45N	1	13.2333333333333	2.37974279074489	2	88	2	3	3	N1	MX
TCGA-HV-A5A6	1	67.8333333333333	2.31088858946384	2	65	2	1	3	N1	M0
TCGA-HZ-7924	0	28	2.05009932393379	2	60	2	2	3	N0	MX
TCGA-HZ-7925	1	20.4666666666667	2.30219485382354	1	66	2	2	3	N1	MX
TCGA-HZ-8001	0	23.5333333333333	2.41572103247621	1	69	3	2	4	N0	MX
TCGA-HZ-8005	1	4	2.92052825208161	1	81	2	3	3	N1	MX
TCGA-HZ-8315	1	9.96666666666667	2.67527085103672	2	54	2	2	3	N0	MX
TCGA-HZ-8317	1	12.6	2.02981516480455	2	69	2	1	3	N1	MX
TCGA-HZ-8636	1	18.1666666666667	2.746978732564	2	58	4	3	3	N0	M1
TCGA-HZ-A49G	0	22	2.18929398840689	2	58	2	2	2	N1	MX
TCGA-HZ-A49H	0	16.3666666666667	2.0351687343541	2	68	2	2	3	N1	MX
TCGA-HZ-A49I	1	10.2666666666667	2.34211958331106	1	77	2	2	3	N1	MX
TCGA-HZ-A4BK	0	21.9	2.25312809595764	1	72	2	3	3	N1	MX
TCGA-IB-7652	0	37.2	2.2949577141946	2	49	2	2	3	N1	M0
TCGA-IB-7654	1	15.8666666666667	2.2563441770919	1	80	2	2	2	N1	M0
TCGA-IB-7885	0	41.9	2.71062814418018	2	78	2	2	3	N1	M0
TCGA-IB-7887	1	3.66666666666667	2.3994877278858	2	62	2	2	3	N1	M0
TCGA-IB-7889	1	16.0333333333333	2.43976870009127	2	85	2	1	3	N1	M0
TCGA-IB-A5SS	1	15.3333333333333	2.58308705033595	2	64	2	3	3	N1	M0
TCGA-IB-A5ST	0	21.1666666666667	1.97212287965717	2	64	2	2	3	N1	M0
TCGA-IB-A6UF	0	22.2	2.66468293623616	1	63	2	2	3	N1	M0
TCGA-IB-A7LX	1	8.33333333333333	2.92662664253901	1	57	2	2	3	N1	MX
TCGA-IB-AAUN	1	4.8	2.71100690868015	2	74	1	2	2	N0	M0
TCGA-IB-AAUR	0	11.2666666666667	2.02825281700671	1	67	2	1	3	N1	M0
TCGA-LB-A8F3	0	12.6333333333333	2.26912360645522	2	64	2	1	3	N0	MX
TCGA-PZ-A5RE	1	15.6666666666667	2.54025333881308	2	44	2	3	3	N1	MX
TCGA-Q3-A5QY	0	13.8666666666667	1.77809941988308	1	58	2	2	3	N1	MX
TCGA-RB-AA9M	0	9.53333333333333	2.24172929227645	1	43	2	3	1	N1	MX
TCGA-S4-A8RP	1	23.4	2.38885614575733	2	77	2	3	3	N1	MX
TCGA-US-A776	0	40.5333333333333	1.88031281871117	1	61	2	2	3	N0	MX
TCGA-US-A779	1	17.0333333333333	2.14584381686689	2	54	2	1	3	N1	MX
TCGA-XD-AAUI	1	12.2	2.2592380110801	2	50	2	2	3	N1	MX
TCGA-XD-AAUL	0	16.6	2.46546670726792	1	56	2	2	3	N0	MX
